# Supplementary material for: Evaluating the effect of reference genome divergence on the analysis of empirical RADseq datasets
Source: Ecol Evol. 2020 Jun 28;10(14):7585–601. doi: 10.1002/ece3.6483 (PMC7391306; doi:10.1002/ece3.6483)
Supplement: Supplementary file 1 — Supplementary Material [file ECE3-10-7585-s001.txt]

################################################################
################################################################
##Compilation of computer scripts used for the study titled##### 
##"Evaluating the effect of reference genome divergence on the## 
##analysis of empirical RADseq datasets"########################
##Author: Justin Bohling########################################
################################################################
################################################################


#########################
#Whole-genome processing#
#########################

#OrthoFinder pipeline. This was used to generate a neighbor-joining tree based on genetic distances calcaulated from annotated protein sequences accompanying each reference genome.
#This command relies on the external software MAFFT and FastTree as part of the pipeline.

orthofinder -f <Directory_containing_protein_sequences> -t 22 -a 22 -M msa -A mafft -T fasttree -n Protein_distance_OrthoFinder


#################################
##RADseq bioinformatic pipeline##
#################################

#First step was to demultiplex the reads, separating them into individuals. This was performed using the Stacks pipeline. PCR duplicates were also removed.

process_radtags -P -p <Raw_sequence_files>.fastq -o <Output_Directory> -b <BarcodeFile>.txt -r -e sbfI -E phred33 -y fastq -i gzfastq

clone_filter -1 <ForewardReads>.1.fq -2 <ReverseReads>.2.fq -o <Output_Directory> -D

#Each file was then processed using Trimmomatic following the dDocent pipeline. I ran the dDocent pipeline, only performing the Trimmomatic step

bash dDocent.sh


##################
##Read alignment##
##################

#Read alignment was the same for each reference genome and used Bowtie2. Used Samtools to process the resulting alignments.

bowtie2 -x <Reference_genome> -1 <Sample_name>.R1.fq -2 <Sample_name>.R2.fq --very-fast -X 700 -p 20 -S <Output_directory/Sample_name>.sam --rg-id <Sample_name> --rg SM:<Sample_name> --rg PL:Illumina

samtools view -b <Sample_name>.bam -q 1 -@ 22 > <Sample_name>.bam && samtools sort <Sample_name>.bam -o <Sample_name>.bam -O bam -@ 22 && samtools index <Sample_name>.bam

#Used samtools and custom script to generate summary metrics for each BAM file

samtools flagstat <Sample_name>.bam > <Sample_name>_Flagstat.txt
for read in `ls *.bam`; do echo -n "$read" ; samtools view $read | awk '{sum+=$5} END {print "Mean MapQ =", sum/NR}'; done >> All_MapQ.txt


########################
##Generating genotypes##
########################

BAM_list=<Directory_containing_BAM_files>

#Command used for ANGSD

angsd -bam $BAM_list/BAM.filelist -out <Output_directory> -doMaf 1 -doPost 1 -doMajorMinor 1 -gl 2 -SNP_pval 1e-6 -doVCF 1 -P 20

#Command used for Stacks

gstacks -I $BAM_list -O <Output_directory> -M <Population_designations>.txt --model snp -t 20 --min-mapq 0 
populations -P <Directory_containg_gStacks_output> -O <Output_directory> -M <Population_designations>.txt -t 22 --vcf

#Command used for FreeBayes
#The Align_study_config.file was the configuration file used to inform the dDocent pipeline. The input it preceeded the ***.

***Number of Processors
***23
***Maximum Memory
***0
***Trimming
***no
***Assembly?
***no
***Type_of_Assembly
***PE
***Clustering_Similarity%
***0.9
***Minimum within individaul coverage level to include a read for assembly (K1)
***2
***Minimum number of individuals a read must be present in to include for assembly (K2)
***2
***Mapping_Reads?
***no
***Mapping_Match_Value
***1
***Mapping_MisMatch_Value
***3
***Mapping_GapOpen_Penalty
***5
***Calling_SNPs?
***yes
***Email
***NA

s *.bam > namelist 2> /dev/null
sed -i'' -e 's/.bam//g' namelist
#Create an array of sample names
NAMES=( `cat "namelist" `)

for i in "${NAMES[@]}"
do
mv $i.bam $i-RG.bam
done

for i in "${NAMES[@]}"
do
mv $i.bam.bai $i-RG.bam.bai
done

bash dDocent.sh Align_study_config.file


##################################
##Summarizing and filtering SNPS##
##################################

#Used BCFtools and vcftools to generate summary information on the VCF files produced by each genotyper. Note that the vcftools depth calculations could not be performed for the ANGSD output.

bcftools stats <Genotyper_ReferenceGenome>.vcf > <Genotyper_ReferenceGenome>.stats
vcftools --vcf <Genotyper_ReferenceGenome>.vcf --remove-indels --max-alleles 2 --depth --out <Genotyper_ReferenceGenome>

#For the population genetic analyses the SNPs were filtered based on coverage. For the FreeBayes and Stacks output, that involved using VCFtools. For ANGSD, the original software had to be used.
#SNPs were filtered to include genotypes with 8X coverage, minor allele frequency of 0.05, and a maximum amount of missing data of 50%

vcftools --vcf <Genotyper_ReferenceGenome>.vcf --remove-indels --max-alleles 2 --minDP 8 --maf 0.05 --max-missing 0.5 --recode --out <Genotyper_ReferenceGenome_filtered>.vcf

BAM_list=<Directory_containing_BAM_files>
angsd -bam $BAM_list/BAM.filelist -out <Output_directory> -doMaf 1 -minMaf 0.05 -skipTriallelic 1 -doPost 1 -doMajorMinor 1 -gl 2 -SNP_pval 1e-6 -doVCF 1 -P 22 -doGeno 4 -doCounts 1 -geno_minDepth 8


##############################
##Scripts for estimating Fst##
##############################

#This was performed in R using 2 packages, radiator and assigner.

R
library(radiator)
<Genotyper_ReferenceGenome><-genomic_converter("<Genotyper_ReferenceGenome_filtered>.vcf", output="genlight", monomorphic.out=FALSE, common.markers=FALSE)
<Genotyper_ReferenceGenome_tidy><-tidy_genomic_data(<Genotyper_ReferenceGenome>, output="tidy", monomorphic.out=FALSE, common.markers=FALSE)

library(assigner)
<Genotyper_ReferenceGenome_Fst><-fst_WC84(<Genotyper_ReferenceGenome_tidy>, ci=TRUE, iteration.ci=500, digits=5, parallel.core = 20)


################################
##Script for running admixture##
################################

#Note this required converting the VCF files to PLINK BED files, which was performing using R and PLINK

for file in *.bed; do admixture --cv $file 1 | tee ${file}_1.out; done
for file in *.bed; do admixture --cv $file 2 | tee ${file}_2.out; done
for file in *.bed; do admixture --cv $file 3 | tee ${file}_3.out; done
for file in *.bed; do admixture --cv $file 4 | tee ${file}_4.out; done
for file in *.bed; do admixture --cv $file 5 | tee ${file}_5.out; done
for file in *.bed; do admixture --cv $file 6 | tee ${file}_6.out; done
for file in *.bed; do admixture --cv $file 7 | tee ${file}_7.out; done
for file in *.bed; do admixture --cv $file 8 | tee ${file}_8.out; done
for file in *.bed; do admixture --cv $file 9 | tee ${file}_9.out; done
for file in *.bed; do admixture --cv $file 10 | tee ${file}_10.out; done


#################################
##Masked Atlantic salmon genome##
#################################

#When using the Atlantic salmon genome, the computational demands of FreeBayes outstripped what was available on my available resources
#The issue was likely obsessive repetitive elements. At the suggestion of the producers of the genome, I masked these elements and re-performed the entire pipeline. 

perl -pe '/^[^>]/ and $_=~ s/[a-z]/N/g' GCF_000233375.1_ICSASG_v2_genomic.fna > GCF_000233375.1_ICSASG_v2_genomic.Nmasked.fna
